# Supplementary material for: Behavior and Bioadhesives: How Bolas Spiders, Mastophora hutchinsoni, Catch Moths
Source: Insects. 2022 Dec 16;13(12):1166. doi: 10.3390/insects13121166 (PMC9780859; doi:10.3390/insects13121166)
Supplement: Supplementary file 1 [file insects-13-01166-s001.zip]

Archive with 5 entries (5 files):
- Supplementary file_SpringModel.slx
- Supplementary File_Submitted Data_v2.xlsx
- Supplementary Video 1 - Trapline.mp4
- Supplementary Video 2 - Moth Catch.mp4
- Supplementary Video 3 - Extreme Catch.mp4
