# Supplementary material for: Behavior and Bioadhesives: How Bolas Spiders, Mastophora hutchinsoni, Catch Moths
Source: Insects. 2022 Dec 16;13(12):1166. doi: 10.3390/insects13121166 (PMC9780859; doi:10.3390/insects13121166)
Supplement: Supplementary file 1 [file insects-13-01166-s001.zip › Supplementary File_Submitted Data_v2.xlsx]

## Sheet: Table1-KinematicData
Species	Video #	Dry moth-weight (mg)	Moth Weight estimate (mg)	Max Moth Speed (m/s)	Max Spider Speed (m/s)	Max Moth/Spider Speed Ratio	Moth Impact Velocity (m/s)	Moth Impact KE (J)	Maximum Moth KE (J)	Ratio Impact/Max KE	Rate of Draw in (m/s)	Slope of Fall (m/s)	Duration of Draw In (s)	Distance from spider when dropping (cm)	Furthest Distance from spider (cm)	Stretch Distance (cm)
M. hutchinsoni	1	20.53	65.5	1.88958	0.876581	2.15562	0.333836	3.64988e-06	0.000116934	32.0377	0.015	0.24	2.373	1.59	5.6	4.01
M. hutchinsoni	2	33.62	65.5	9.23395	3.12432	2.9555	0.439701	6.3318e-06	0.00279245	441.021	0.025	0.46	2.509	0.59	19.3	18.71
M. hutchinsoni	3	35.97	65.5	2.89128	1.06066	2.72593	0.0867669	2.46558e-07	0.000273774	1110.38	0.015	0.21	2.237	0.949	5.05	4.101
M. hutchinsoni	4	30.04	65.5	2.43188	0.680648	3.5729	0.222218	1.61722e-06	0.000193686	119.764	0.023	0.183	1.67	0.78	6.5	5.72
M. hutchinsoni	5	30.04	65.5	2.30441	1.45774	1.58081	0.0333245	3.63695e-08	0.000173913	4781.83	0.007	0.239	2.449	2.14	7.7	5.56
	Average			3.75022	1.43999	2.59815	0.223169	2.37636e-06	0.000710152	1297.01	0.017	0.2664	2.2476	1.2098	8.83
	Standard Dev			3.08624	0.984279	0.762392	0.168657	2.64643e-06	0.0011654	1993.59	0.0072111	0.110753	0.338508	0.641623	5.93818

## Sheet: Table2SpringConstantEstimate
Species	Video #	Droplet Stretch Length (cm)	Max Acceleration (cm/s^2)	Max K ((g*cm/s^2) /cm)	Estimated Glue mass (g)	average accerlation	Average K ((g*cm/s^2) /cm)
M. hutchinsoni	1	0.79	10.287	0.0600162	0.004609	4.77	0.027829
M. hutchinsoni	2	1.068	38.68	0.166925	0.004609	5.86	0.0252891
M. hutchinsoni	3
M. hutchinsoni	4	1.205	44.86	0.171585	0.004609	13.94	0.0533191
M. hutchinsoni	5	0.893	25.67	0.132489	0.004609	11.23	0.0579609
				0.132754

## Sheet: Fig1EcologicalObservations
Date	Time	Temperature	Humidity	Location	Active Spiders	Active Bolas	Actively Eating	Percentage of Spiders Making Bolas	# bolas in night?	Average Humidity	Average Temperature
2021-09-03			70	Overall	12	0	3	0	3	70
2021-09-04	09:05:00	75.5	73.9	2	4	1	0	25	5	76.825	74.26
2021-09-04	09:22:00	72	84	2	4	1	0	25
2021-09-04	09:15:00	74	76.4	1	1	1	0	100
2021-09-04	09:32:00	77.8	73	3	4	2	0	50
2021-09-04	10:24:00	72	76	1	4	0	0	0
2021-09-05	08:42:00	74.6	83	1	2	0	0	0	8	91.625	67.9875
2021-09-05	09:23:00	75.3	85	2	3	2	0	66.6667
2021-09-05	09:35:00	68	93	1	2	1	1	50
2021-09-05	10:30:00	67	93	1	2	0	0	0
2021-09-05	11:11:00	66	96	1	2	0	1	0
2021-09-05	11:30:00	65	97	1	1	1	0	100
2021-09-05	12:15:00	64	93	1	0	0	0	0
2021-09-05	12:30:00	64	93	3	4	0	2	0	4	75.1	68.6111
2021-09-06	07:55:00	79.5	56	3	0	0	0	0
2021-09-06	08:27:00	68	76	3	1	0	0	0
2021-09-06	08:30:00	68	76	3	2	0	0	0
2021-09-06	08:34:00	68	76	3	4	0	0	0
2021-09-06	08:42:00	67.5	79.4	3	4	0	0	0
2021-09-06	08:47:00	65.5	82.5	3	4	0	0	0
2021-09-06	08:53:00	68	76	3	7	1	0	14.2857
2021-09-06	09:11:00	68	76	3	7	0	1	0
2021-09-06	09:46:00	65	78	3	7	1	1	14.2857	11	89.92	65.92
2021-09-08	09:02:00	67.6	83.6	3	3	3	0	100
2021-09-08	09:26:00	67	87	3	3	1	0	33.3333
2021-09-08	09:32:00	65	93	2	4	1	2	25
2021-09-08	09:37:00	65	93	2	2	0	1	0
2021-09-08	09:48:00	65	93	4	1	0	1	0
2021-09-09	08:32:00	64.7	76.1	3	3	2	0	66.6667	3	81.0333	63.1667
2021-09-09	09:25:00	62.4	84.4	3	3	0	0	0
2021-09-09	09:55:00	62.4	82.6	3	1	1	0	100
2021-09-10			78	Overall	6	5	0	83.3333	5	78
		Estimates of average Hourly humidity
		https://www.wunderground.com/history/daily/us/ky/lexington/KLEX/date/2021-9-4
